# Supplementary material for: How to customize common data models for rare diseases: an OMOP-based implementation and lessons learned
Source: Orphanet J Rare Dis. 2024 Aug 14;19:298. doi: 10.1186/s13023-024-03312-9 (PMC11325822; doi:10.1186/s13023-024-03312-9)
Supplement: Supplementary file 1 — Additional file 1 [file 13023_2024_3312_MOESM1_ESM.xlsx]

## Sheet: Pneumonology
Group	Disease	Restrictions of the general condition	Module	Terminologie	Code	Description
Solid malignancy (bronchial carcinoma)	Solid malignancy (bronchial carcinoma)	Bronchial carcinoma	Diagnosis	ICD-10-GM	C34.-	Malignant neoplasm of the bronchi and lungs
		Performance bend	Symptom	HPO	HP:0012378	fatigue: A subjective feeling of tiredness characterized by a lack of energy and motivation.
		Weight loss	Symptom	HPO	HP:0001824	Weight loss: Reduction of total body weight.
		Loss of appetite	Symptom	HPO	HP:0004396	Poor appetite: A reduced desire to eat.
		Weakness	Symptom	HPO	HP:0001324	Muscle weakness: Reduced strength of muscles.
		Fever	Symptom	HPO	HP:0001945	Fever: Body temperature elevated above the normal range.
		Night sweats	Symptom	HPO	HP:0030166	Night sweats: Occurrence of excessive sweating during sleep.
		Paraneoplastic syndromes: autoimmune (collagenoses)	Symptom	HPO	HP:0002960	Autoimmunity: The occurrence of an immune reaction against the organism's own cells or tissues.
		locally tumor-related: Cough	Symptom	HPO	HP:0012735	Cough: A sudden, audible expulsion of air from the lungs through a partially closed glottis, preceded by inhalation.
		locally tumor-related: dyspnea	Symptom	HPO	HP:0002094	Dyspnea: Difficult or labored breathing. Dyspnea is a subjective feeling only the patient can rate, e.g., on a Borg scale.
		locally tumor-related: thoracic pain	Symptom	HPO	HP:0100749	Chest pain: An unpleasant sensation characterized by physical discomfort (such as pricking, throbbing, or aching) localized to the chest.
		locally tumor-related: Hemoptysis	Symptom	HPO	HP:0002105	Hemoptysis: Coughing up (expectoration) of blood or blood-streaked sputum from the larynx, trachea, bronchi, or lungs.
		locally tumor-related: bloody tinged sputum during coughing	Symptom	HPO	HP:0002105	Hemoptysis: Coughing up (expectoration) of blood or blood-streaked sputum from the larynx, trachea, bronchi, or lungs.
		locally tumor-related: upper influence congestion (superior vena cava syndrome)	Symptom	HPO	HP:0031041	Obstruction of the superior vena cava: Blockage of blood flow through the superior vena cava (SVC). Because the venous drainage from the upper extremities, upper thorax and head is obstructed, SVC obstruction presents with symptoms related to engorgement of these areas. Both the degree of SVC compromise and the extent of collateral veins determine the varied clinical presentation, which can be as…
		locally tumor-related: dysphagia	Symptom	HPO	HP:0002015	Dysphagia: Difficulty in swallowing.
		locally tumor-related: Stridor	Symptom	HPO	HP:0010307	Stridor: Stridor is a high pitched sound resulting from turbulent air flow in the upper airway.
		locally tumor-related: Hoarseness (vocal cord paresis with infiltration of the recurrent nerve).	Symptom	HPO	HP:0001609	Hoarse voice: Hoarseness refers to a change in the pitch or quality of the voice, with the voice sounding weak, very breathy, scratchy, or husky.
		locally tumor-related: arm weakness (infiltration of the brachial plexus)	Symptom	HPO	HP:0003701	Proximal muscle weakness: A lack of strength of the proximal muscles.
		lokal tumorbedingt: Horner Syndrom (Infiltration des Ganglion stellatum)	Symptom	HPO	HP:0002277	Horner syndrome: An abnormality resulting from a lesion of the sympathetic nervous system characterized by a combination of unilateral ptosis, miosis, and often ipsilateral hypohidrosis and conjunctival injection.
		Metastasis-related: pain, e.g. bone pain or headache	Symptom	HPO	HP:0012531	Pain: An unpleasant sensory and emotional experience associated with actual or potential tissue damage, or described in terms of such damage.
		Metastasis-related: Dizziness	Symptom	HPO	HP:0002321	Vertigo: An abnormal sensation of spinning while the body is actually stationary.
		Metastasis-related: Headache	Symptom	HPO	HP:0002315	Headache: Cephalgia, or pain sensed in various parts of the head, not confined to the area of distribution of any nerve.
		Metastasis-related: Confusion	Symptom	HPO	HP:0001289	Confusion: Lack of clarity and coherence of thought, perception, understanding, or action.
		Metastasis-related: Seizures	Symptom	HPO	HP:0001250	Seizure: A seizure is an intermittent abnormality of nervous system physiology characterised by a transient occurrence of signs and/or symptoms due to abnormal excessive or synchronous neuronal activity in the brain.
		Metastasenbedingt: Ikterus	Symptom	HPO	HP:0000952	Jaundice: Yellow pigmentation of the skin due to bilirubin, which in turn is the result of increased bilirubin concentration in the bloodstream.
		LDH lactate dehydrogenase Men: > 248 U/l Women: > 247 U/l	Laboratory	LOINC	14804-9	Lactate dehydrogenase [Enzymatic activity/volume] in Serum or Plasma by Lactate to pyruvate reaction
		CYFRA 21-1 (Tumor marker) > 3 ng/ml	Laboratory	LOINC	25390-6	Zytokeratin 19:Massenkonzentration:Zeitpunkt:Serum oder Plasma:Quantitativ:
		NSE (Tumor marker) > 16,3 ng/ml	Laboratory	LOINC	15060-7	Enolase.neuron specific [Mass/volume] in Serum or Plasma
		CEA (Tumor marker) > 4,7 ng/ml	Laboratory	LOINC	2039-6	Carcinoembryonales Ag:Massenkonzentration:Zeitpunkt:Serum oder Plasma:Quantitativ:
		Leukocytes Men: > 9,81 /nl Women: > 10,41 /nl	Laboratory	LOINC	6690-2	Leukocytes [#/volume] in Blood by Automated count
		CRP C-reactive protein >0.50 mg/dl	Laboratory	LOINC	1988-5	C reactive protein [Mass/volume] in Serum or Plasma
		Ferritin Men >360 ng/ml Women >140 ng/ml	Laboratory	LOINC	2276-4	Ferritin [Mass/volume] in Serum or Plasma
		Procalcitonin <0,5 ng/ml	Laboratory	LOINC	33959-8	Procalcitonin:Massenkonzentration:Zeitpunkt:Serum oder Plasma:Quantitativ:
		β2 -Mikroglobulin > 4,5 mg/l	Laboratory	LOINC	1952-1	Beta-2-Microglobulin [Mass/volume] in Serum or Plasma
		Serum-Protein-Elektrophorese α1-Fraktion >4,9%	Laboratory	LOINC	13978-2	Alpha 1 globulin/Protein.total in Serum or Plasma by Electrophoresis
		Serum-Protein-Elektrophorese α2-Fraktion >11,8%	Laboratory	LOINC	13981-6	Alpha 2 globulin/Protein.total in Serum or Plasma by Electrophoresis
		IL-6 Interleukin 6 >6 pg/ml	Laboratory	LOINC	26881-3	Interleukin 6 [Mass/volume] in Serum or Plasma
		Anemia	Symptom	HPO	HP:0001903	Anemia: A reduction in erythrocytes volume or hemoglobin concentration.
		GOT (Glutamat-Oxalacetat-Transaminase [Synonyme ASAT]) elevated	Laboratory	LOINC	1920-8	Aspartate aminotransferase [Enzymatic activity/volume] in Serum or Plasma
		GPT (Glutamat-Pyruvat-Transaminase = Alanin-Aminotransferase [Synonyme ALAT]) elevated	Laboratory	LOINC	1742-6	Alanine aminotransferase [Enzymatic activity/volume] in Serum or Plasma
		GGT (Gamma-Glutamyltransferase)	Laboratory	LOINC	2324-2	Gamma glutamyl transferase [Enzymatic activity/volume] in Serum or Plasma
		Creatinine	Laboratory	LOINC	38483-4	Creatinine [Mass/volume] in Blood
		Sodium decreased	Symptom	HPO	HP:0010931	Abnormal blood sodium concentration: An abnormal concentration of sodium.
		Calcium elevated in bone metastases	Laboratory	LOINC	27182-5	Calcium [Presence] in Blood
		CT- Thorax	Laboratory	LOINC	24627-2	CT Chest
		Bronchoscopy with bronchoalveolar lavage and EBUS/TBNA	Laboratory	LOINC	18744-3	Bronchoscopy study
Tuberculosis	Tuberculosis	Tuberculosis	Diagnosis	ICD-10-GM	A15.-	Tuberculosis of the respiratory organs, confirmed bacteriologically, molecularly biologically or histologically
		Night sweats	Symptom	HPO	HP:0030166	Night sweats: Occurrence of excessive sweating during sleep.
		Chest X-ray examination	Laboratory	LOINC	24993-8	Deprecated X-ray
		leukocytosis	Symptom	HPO	HP:0001974	Leukocytosis: An abnormal increase in the number of leukocytes in the blood.
		LDH lactate dehydrogenase increased	Laboratory	LOINC	14804-9	Lactate dehydrogenase [Enzymatic activity/volume] in Serum or Plasma by Lactate to pyruvate reaction
		GOT (Glutamat-Oxalacetat-Transaminase [Synonyme ASAT]) elevated	Laboratory	LOINC	1920-8	Aspartate aminotransferase [Enzymatic activity/volume] in Serum or Plasma
		GPT (Glutamat-Pyruvat-Transaminase = Alanin-Aminotransferase [Synonyme ALAT]) elevated	Laboratory	LOINC	1742-6	Alanine aminotransferase [Enzymatic activity/volume] in Serum or Plasma
		GGT (Gamma-Glutamyltransferase)	Laboratory	LOINC	2324-2	Gamma glutamyl transferase [Enzymatic activity/volume] in Serum or Plasma
		Creatinin normal	Laboratory	LOINC	38483-4	Creatinine [Mass/volume] in Blood
		Sodium normal	Symptom	HPO	HP:0010931	Abnormal blood sodium concentration: An abnormal concentration of sodium.
		Calcium normal	Laboratory	LOINC	27182-5	Calcium [Presence] in Blood
		Blood sedimentation rate (BSR in English) elevated	Laboratory	LOINC	30341-2	Erythrocyte sedimentation rate
		CT Thorax	Laboratory	LOINC	24627-2	CT Chest
		Performance bend	Symptom	HPO	HP:0012378	fatigue: A subjective feeling of tiredness characterized by a lack of energy and motivation.
		Dry cough	Symptom	HPO	HP:0031246	Nonproductive cough: A cough that does not produce phlegm or mucus.
		Loss of appetite	Symptom	HPO	HP:0004396	Poor appetite: A reduced desire to eat.
		Unintentional weight loss	Symptom	HPO	HP:0001824	Weight loss: Reduction of total body weight.
		mild fever	Symptom	HPO	HP:0001945	Fever: Body temperature elevated above the normal range.
		increased sweating (especially at night)	Symptom	HPO	HP:0030166	Night sweats: Occurrence of excessive sweating during sleep.
		Fatigue	Symptom	HPO	HP:0012378	fatigue: A subjective feeling of tiredness characterized by a lack of energy and motivation.
		CRP C-reaktives Protein > 0,50 mg/dl	Laboratory	LOINC	1988-5	C reactive protein [Mass/volume] in Serum or Plasma
		BSG Blood sedimentation rate → m<50 >15 mm/1h m>50 >20 mm/1h f <50 >20 mm/1h f >50 >30 mm/1h	Laboratory	LOINC	30341-2	Erythrocyte sedimentation rate
		Leukocytes → Men: > 9,81 /nl Women: > 10,41 /nl	Laboratory	LOINC	6690-2	Leukocytes [#/volume] in Blood by Automated count
		Mycobacterium tuberculosis complex (QuantiFERON®-TB Gold Plus) ≥ 0.35 IU/ml	Laboratory	LOINC	39017-9	Mycobacterium tuberculosis tuberculin stimulated gamma interferon/Mitogen stimulated gamma interferon in Blood
		Ferritin → Men >360 ng/ml Women >140 ng/ml	Laboratory	LOINC	2276-4	Ferritin [Mass/volume] in Serum or Plasma
		Neutrophils → Men > 6,23 /nl Women > 7,34 /nl	Laboratory	LOINC	751-8	Neutrophils [#/volume] in Blood by Automated count
		HIV (Combi HIV 1/2 AK + p24 AG) → reactiv	Laboratory	LOINC	56888-1	HIV 1+2 Ab+HIV1 p24 Ag [Presence] in Serum or Plasma by Immunoassay
		IL-6 Interleukin-6 >6 pg/ml	Laboratory	LOINC	26881-3	Interleukin 6 [Mass/volume] in Serum or Plasma
Sarcoidosis	Sarcoidosis general	Sarcoidosis	Diagnosis	ICD-10-GM	D86.-	Sarcoidosis
		performance bend	Symptom	HPO	HP:0012378	fatigue: A subjective feeling of tiredness characterized by a lack of energy and motivation.
		Fever	Symptom	HPO	HP:0001945	Fever: Body temperature elevated above the normal range.
		Cough	Symptom	HPO	HP:0012735	Cough: A sudden, audible expulsion of air from the lungs through a partially closed glottis, preceded by inhalation.
		Shortness of breath	Symptom	HPO	HP:0002094	Dyspnea: Difficult or labored breathing. Dyspnea is a subjective feeling only the patient can rate, e.g., on a Borg scale.
		Chest pain	Symptom	HPO	HP:0100749	Chest pain: An unpleasant sensation characterized by physical discomfort (such as pricking, throbbing, or aching) localized to the chest.
		Fatigue	Symptom	HPO	HP:0012378	fatigue: A subjective feeling of tiredness characterized by a lack of energy and motivation.
		Malaise	Symptom	HPO	HP:0033834	Malaise: A feeling of general discomfort, weakness, or lack of health.
		Weight loss	Symptom	HPO	HP:0001824	Weight loss: Reduction of total body weight.
		leukocytosis	Symptom	HPO	HP:0001974	Leukocytosis: An abnormal increase in the number of leukocytes in the blood.
		Eosinophilia	Symptom	HPO	HP:0001880	Eosinophilia: Increased count of eosinophils in the blood.
		LDH slightly to moderately elevated	Laboratory	LOINC	14804-9	Lactate dehydrogenase [Enzymatic activity/volume] in Serum or Plasma by Lactate to pyruvate reaction
		GOT (Glutamat-Oxalacetat-Transaminase [Synonyme ASAT]) elevated	Laboratory	LOINC	1920-8	Aspartate aminotransferase [Enzymatic activity/volume] in Serum or Plasma
		GPT (Glutamat-Pyruvat-Transaminase = Alanin-Aminotransferase [Synonyme ALAT]) elevated	Laboratory	LOINC	1742-6	Alanine aminotransferase [Enzymatic activity/volume] in Serum or Plasma
		GGT (Gamma-Glutamyltransferase)	Laboratory	LOINC	2324-2	Gamma glutamyl transferase [Enzymatic activity/volume] in Serum or Plasma
		Creatinine increased	Laboratory	LOINC	38483-4	Creatinine [Mass/volume] in Blood
		Sodium normal	Symptom	HPO	HP:0010931	Abnormal blood sodium concentration: An abnormal concentration of sodium.
		Calcium increased	Laboratory	LOINC	27182-5	Calcium [Presence] in Blood
		IL2-R increased	Laboratory	LOINC	81757-7	Lymphocyte proliferation.Interleukin 2.maximum/CD3 in Blood by Flow cytometry (FC)
		ACE (Angiotensin Converting Enzyme) elevated	Laboratory	LOINC	1857-2	Angiotensin-konvertierendes Enzym [Enzymaktivität/Volumen] in Blut
		CT Thorax	Laboratory	LOINC	24627-2	CT Chest
		Thorax X-ray examination	Laboratory	LOINC	24993-8	Deprecated X-ray
		CRP C-reactive Protein >0,50 mg/dl	Laboratory	LOINC	1988-5	C reactive protein [Mass/volume] in Serum or Plasma
		ACE Angiotensin Converting Enzyme > 85,3 U/l	Laboratory	LOINC	1857-2	Angiotensin-konvertierendes Enzym:Katalytische Konzentration:Zeitpunkt:Blut:Quantitativ:
		IgG Immunglobulin-G >1600 mg/dl	Laboratory	LOINC	2465-3	IgG [Mass/volume] in Serum or Plasma
		Calcium >2,54 mmol/l	Laboratory	LOINC	2000-8	Calcium [Moles/volume] in Serum or Plasma
		Interleukin-2-Receptor >710 U/ml	Laboratory	LOINC	43171-8	Interleukin-2-Rezeptor:Arbiträre Konzentration:Zeitpunkt:Serum oder Plasma:Quantitativ:
		BSG Blood sedimentation rate: Men <50 >15 mm/1h Men >50 >20 mm/1h Women < 50 >20 mm/1h Women > 50 >30 mm/1h	Laboratory	LOINC	30341-2	Erythrozytensedimentationsrate:Geschwindigkeit:Zeitpunkt:Blut:Quantitativ:
		1,25 Vitamin D >79 pg/ml	Laboratory	LOINC	1649-3	Calcitriol [Mass/volume] in Serum or Plasma
		Procalcitonin <0,5 ng/ml	Laboratory	LOINC	33959-8	Procalcitonin:Massenkonzentration:Zeitpunkt:Serum oder Plasma:Quantitativ:
	Sarcoidosis acute form	General symptoms: High fever	Symptom	HPO	HP:0001945	Fever: Body temperature elevated above the normal range.
		General symptoms: Fatigue	Symptom	HPO	HP:0012378	fatigue: A subjective feeling of tiredness characterized by a lack of energy and motivation.
		General symptoms: Loss of appetite	Symptom	HPO	HP:0004396	Poor appetite: A reduced desire to eat.
		General symptoms: Weight loss	Symptom	HPO	HP:0001824	Weight loss: Reduction of total body weight.
		Pulmonary symptoms: Dyspnea	Symptom	HPO	HP:0002094	Dyspnea: Difficult or labored breathing. Dyspnea is a subjective feeling only the patient can rate, e.g., on a Borg scale.
		Pulmonary symptoms: Cough	Symptom	HPO	HP:0012735	Cough: A sudden, audible expulsion of air from the lungs through a partially closed glottis, preceded by inhalation.
		Pulmonary symptoms: thoracic pain	Symptom	HPO	HP:0100749	Chest pain: An unpleasant sensation characterized by physical discomfort (such as pricking, throbbing, or aching) localized to the chest.
	Sarcoidosis Chronic form: Often asymptomatic/poor	General symptoms: If applicable, irritable cough	Symptom	HPO	HP:0031246	Nonproductive cough: A cough that does not produce phlegm or mucus.
		General symptoms: If applicable, dyspnea on exertion	Symptom	HPO	HP:0002875	Exertional dyspnea: Perceived difficulty to breathe that occurs with exercise or exertion and improves with rest.
Viral infection e.g. influenza	Influenza	Influenza	Diagnose	ICD-10-GM	J10.0	Flu caused by seasonal influenza viruses
		Myalgias	Symptom	HPO	HP:0003326	Myalgia: Pain in muscle.
		leukocytosis	Symptom	HPO	HP:0001974	Leukocytosis: An abnormal increase in the number of leukocytes in the blood.
		Leukopenia	Symptom	HPO	HP:0001882	Leukopenia: An abnormal decreased number of leukocytes in the blood.
		Thrombocytopenia	Symptom	HPO	HP:0001873	Thrombocytopenia: A reduction in the number of circulating thrombocytes.
		LDH normal to slightly elevated	Laboratory	LOINC	14804-9	Lactate dehydrogenase [Enzymatic activity/volume] in Serum or Plasma by Lactate to pyruvate reaction
		GOT (Glutamat-Oxalacetat-Transaminase [Synonyme ASAT]) elevated	Laboratory	LOINC	1920-8	Aspartate aminotransferase [Enzymatic activity/volume] in Serum or Plasma
		GPT (Glutamat-Pyruvat-Transaminase = Alanin-Aminotransferase [Synonyme ALAT]) elevated	Laboratory	LOINC	1742-6	Alanine aminotransferase [Enzymatic activity/volume] in Serum or Plasma
		GGT (Gamma-Glutamyltransferase)	Laboratory	LOINC	2324-2	Gamma glutamyl transferase [Enzymatic activity/volume] in Serum or Plasma
		Creatinine normal	Laboratory	LOINC	38483-4	Creatinine [Mass/volume] in Blood
		performance bend	Symptom	HPO	HP:0012378	fatigue: A subjective feeling of tiredness characterized by a lack of energy and motivation.
		Fever	Symptom	HPO	HP:0001945	Fever: Body temperature elevated above the normal range.
		Cough	Symptom	HPO	HP:0012735	Cough: A sudden, audible expulsion of air from the lungs through a partially closed glottis, preceded by inhalation.
		Sore throat	Symptom	HPO	HP:0033050	Pharyngalgia: An unpleasant sensation characterized by physical discomfort (such as pricking, throbbing, or aching) and perceived to originate in the throat.
		Muscle pain	Symptom	HPO	HP:0003326	Myalgia: Pain in muscle.
		Headache	Symptom	HPO	HP:0002315	Headache: Cephalgia, or pain sensed in various parts of the head, not confined to the area of distribution of any nerve.
		Sweats	Symptom	HPO	HP:0000975	sweats: Abnormal excessive perspiration (sweating) despite the lack of appropriate stimuli like hot and humid weather.
		Rhinorrhea	Symptom	HPO	HP:0031417	Rhinorrhea: Increased discharge of mucus from the nose.
		Nausea	Symptom	HPO	HP:0002018	Nausea: A sensation of unease in the stomach together with an urge to vomit.
		Vomiting	Symptom	HPO	HP:0002013	Vomiting: Forceful ejection of the contents of the stomach through the mouth by means of a series of involuntary spasmic contractions.
		Diarrhea	Symptom	HPO	HP:0002014	Diarrhea: Abnormally increased frequency (usually defined as three or more) loose or watery bowel movements a day.
		CRP C-reactives Protein <0,50 mg/dl	Laboratory	LOINC	1988-5	C reactive protein [Mass/volume] in Serum or Plasma
		BSG Blood sedimentation rate Men <50 <15 mm/1h Men >50 <20 mm/1h Women <50 <20 mm/1h Women >50 <30 mm/1h	Laboratory	LOINC	30341-2	Erythrozytensedimentationsrate:Geschwindigkeit:Zeitpunkt:Blut:Quantitativ:
		Leukocytes Men: <9,81 /nl Women: <10,41 /nl	Laboratory	LOINC	6690-2	Leukocytes [#/volume] in Blood by Automated count
		Procalcitonin <0,5 ng/ml	Laboratory	LOINC	33959-8	Procalcitonin:Massenkonzentration:Zeitpunkt:Serum oder Plasma:Quantitativ:
		Lymphocytes Men: >3,24 /nl Female: >3,56 /nl	Laboratory	LOINC	731-0	Lymphocytes [#/volume] in Blood by Automated count
		IL-6 Interleukin 6 >6 pg/ml	Laboratory	LOINC	26881-3	Interleukin 6 [Mass/volume] in Serum or Plasma

## Sheet: Gastroentrology
Group	Disease	Restrictions of the general condition	Module	Terminologie	Code	Description
Virale Hepatitiden	Viral hepatitis A	Viral hepatitis A	Diagnosis	ICD-10-GM	B15.0	Virushepatitis A mit Coma hepaticum
		Viral hepatitis A	Diagnosis	ICD-10-GM	B15.9	Virushepatitis A ohne Coma hepaticum
		Fever	Symptom	HPO	HP:0001945	Fever: Body temperature elevated above the normal range.
		General (health) Condition Reduction	Symptom	HPO	HP:0033666	Diminished physical functioning: A reduction in the ability to perform activities of daily living as compared to previous abilities because of functional deficits due to illness. The 36-item Short Form (SF-36) health survey questionnaire is one of many methods used to measure patients' perceptions of diminished physical functioning.
		Skin rash	Symptom	HPO	HP:0000988	Skin rash: A red eruption of the skin.
		Icterus (up to 80% with acute hepatitis)	Symptom	HPO	HP:0000952	Jaundice: Yellow pigmentation of the skin due to bilirubin, which in turn is the result of increased bilirubin concentration in the bloodstream.
		Upper abdominal pain	Symptom	HPO	HP:0410019	Epigastric pain: Pain that is localized to the region of the upper abdomen immediately below the ribs.
		Nausea	Symptom	HPO	HP:0002018	Nausea: A sensation of unease in the stomach together with an urge to vomit.
		Vomiting	Symptom	HPO	HP:0002013	Vomiting: Forceful ejection of the contents of the stomach through the mouth by means of a series of involuntary spasmic contractions.
		Diarrhea	Symptom	HPO	HP:0002014	Diarrhea: Abnormally increased frequency (usually defined as three or more) loose or watery bowel movements a day.
		GOT (Glutamat-Oxalacetat-Transaminase [Synonym ASAT]) elevated	Laboratory	LOINC	1920-8	Aspartate aminotransferase [Enzymatic activity/volume] in Serum or Plasma
		GPT (Glutamat-Pyruvat-Transaminase = Alanin-Aminotransferase [Synonym ALAT]) elevated	Laboratory	LOINC	1742-6	Alanine aminotransferase [Enzymatic activity/volume] in Serum or Plasma
		gGT (Gamma-Glutamyltransferase) elevated	Laboratory	LOINC	2324-2	Gamma glutamyl transferase [Enzymatic activity/volume] in Serum or Plasma
		in acute liver failure: albumin decreased	Laboratory	LOINC	1751-7	Albumin [Mass/volume] in Serum or Plasma
		in acute liver failure: Quick, INR (International Normalized Ratio) reduced	Laboratory	LOINC	34714-6	INR in Blood by Coagulation assay
		in acute liver failure: cholinesterase reduced	Laboratory	LOINC	2098-2	Cholinesterase [Enzymatic activity/volume] in Serum or Plasma
		in acute liver failure: bilirubin elevated	Laboratory	LOINC	1968-7	Bilirubin.direct [Mass/volume] in Serum or Plasma
		Anti HAV IgM positive → acute infection	Laboratory	LOINC	5181-3	Hepatitis A virus IgM Ab [Units/volume] in Serum by Immunoassay
		Anti HAV IgG positive → long-term marker for infection → indication of successful vaccination → immunity	Laboratory	LOINC	32018-4	Hepatitis A virus IgG Ab [Presence] in Serum
	Viral hepatitis B	Viral hepatitis B	Diagnosis	ICD-10-GM	B16.0	Acute viral hepatitis B with delta virus (concomitant infection) and with hepatic coma
			Diagnosis	ICD-10-GM	B16.1	Acute viral hepatitis B with delta virus (concomitant infection) without hepatic coma
			Diagnosis	ICD-10-GM	B16.2	Acute viral hepatitis B without delta virus with hepatic coma
			Diagnosis	ICD-10-GM	B16.9	Acute viral hepatitis B without delta virus without hepatic coma
			Diagnosis	ICD-10-GM	B18.0	Chronic viral hepatitis B with delta virus
			Diagnosis	ICD-10-GM	B18.1	Chronic viral hepatitis B without delta virus
			Diagnosis	ICD-10-GM	B18.11	Chronic viral hepatitis B without delta virus, phase 1
			Diagnosis	ICD-10-GM	B18.12	Chronic viral hepatitis B without delta virus, phase 2
			Diagnosis	ICD-10-GM	B18.13	Chronic viral hepatitis B without delta virus, phase 3
			Diagnosis	ICD-10-GM	B18.14	Chronic viral hepatitis B without delta virus, phase 4
			Diagnosis	ICD-10-GM	B18.19	Chronic viral hepatitis B without delta virus, phase unspecified
		Fever	Symptom	HPO	HP:0001945	Fever: Body temperature elevated above the normal range.
		General (health) Condition Reduction	Symptom	HPO	HP:0033666	Diminished physical functioning: A reduction in the ability to perform activities of daily living as compared to previous abilities because of functional deficits due to illness. The 36-item Short Form (SF-36) health survey questionnaire is one of many methods used to measure patients' perceptions of diminished physical functioning.
		Skin rash	Symptom	HPO	HP:0000988	Skin rash: A red eruption of the skin.
		Icterus	Symptom	HPO	HP:0000952	Jaundice: Yellow pigmentation of the skin due to bilirubin, which in turn is the result of increased bilirubin concentration in the bloodstream.
		upper abdominal pain	Symptom	HPO	HP:0410019	Epigastric pain: Pain that is localized to the region of the upper abdomen immediately below the ribs.
		Fatigue	Symptom	HPO	HP:0012378	fatigue: A subjective feeling of tiredness characterized by a lack of energy and motivation.
		Loss of appetite	Symptom	HPO	HP:0004396	Poor appetite: A reduced desire to eat.
		Arthralgia	Symptom	HPO	HP:0002829	Arthralgia: Joint pain.
		Myalgia	Symptom	HPO	HP:0003326	Myalgia: Pain in muscle.
		Ascites	Symptom	HPO	HP:0001541	Ascites: Accumulation of fluid in the peritoneal cavity.
		Gastrointestinal bleeding	Symptom	HPO	HP:0002239	Gastrointestinal hemorrhage: Hemorrhage affecting the gastrointestinal tract.
		Hepatic encephalopathy	Symptom	HPO	HP:0002480	Hepatic encephalopathy: Central nervous system dysfunction in association with liver failure and characterized clinically (depending on degree of severity) by lethargy, confusion, nystagmus, decorticate posturing, spasticity, and bilateral Babinski reflexes.
		vasculitic changes: Panarteritis nodosa, Raynaud's syndrome, sicca syndrome, uveitis.	Symptom	HPO	HP:0002633	Vasculitis: Inflammation of blood vessel.
		Membranous glomerulonephritis	Symptom	HPO	HP:0012578	Membranous nephropathy: A type of glomerulonephropathy characterized by thickening of the basement membrane and deposition of immune complexes in the subepithelial space.
		Neuritis and peripheral polyneuropathy	Symptom	HPO	HP:0009830	Peripheral neuropathy: Peripheral neuropathy is a general term for any disorder of the peripheral nervous system. The main clinical features used to classify peripheral neuropathy are distribution, type (mainly demyelinating versus mainly axonal), duration, and course.
		GOT (Glutamat-Oxalacetat-Transaminase [Synonyme ASAT]) elevated	Laboratory	LOINC	1920-8	Aspartate aminotransferase [Enzymatic activity/volume] in Serum or Plasma
		GPT (Glutamat-Pyruvat-Transaminase = Alanin-Aminotransferase [Synonyme ALAT]) elevated	Laboratory	LOINC	1742-6	Alanine aminotransferase [Enzymatic activity/volume] in Serum or Plasma
		gGT (Gamma-Glutamyltransferase) elevated	Laboratory	LOINC	2324-2	Gamma glutamyl transferase [Enzymatic activity/volume] in Serum or Plasma
		AP (alkaline Phosphatase) erhöht	Laboratory	LOINC	15014-4	Alkaline phosphatase.intestinal/Alkaline phosphatase.total in Serum or Plasma
		in acute liver failure: albumin decreased	Laboratory	LOINC	1751-7	Albumin [Mass/volume] in Serum or Plasma
		in acute liver failure: Quick, INR (International Normalized Ratio) reduced	Laboratory	LOINC	34714-6	INR in Blood by Coagulation assay
		in acute liver failure: cholinesterase reduced	Laboratory	LOINC	2098-2	Cholinesterase [Enzymatic activity/volume] in Serum or Plasma
		in acute liver failure: bilirubin elevated	Laboratory	LOINC	1968-7	Bilirubin.direct [Mass/volume] in Serum or Plasma
		HBsAg positive → in acute and chronic hepatitis B and asymptomatic HBV carrier.	Laboratory	LOINC	5181-3	Hepatitis A virus IgM Ab [Units/volume] in Serum by Immunoassay
		HBeAg positive → indication of increased replication rate and increased infectivity in acute or chronic hepatitis B.	Laboratory	LOINC	13954-3	Hepatitis B virus e Ab [Presence] in Serum or Plasma by Immunoassay
		HBV DNA positive → in acute or chronic hepatitis B.	Laboratory	LOINC	29610-3	Hepatitis B virus DNA [Presence] in Serum or Plasma by NAA with probe detection
		Anti-HBs positive → healed hepatits B or evidence of successful hepatitis B vaccination.	Laboratory	LOINC	75409-3	Hepatitis B virus surface Ab [Presence] in Serum, Plasma or Blood by Rapid immunoassay
		Anti-HBc IgM positive → presence of acute hepatitis B	Laboratory	LOINC	22319-8	Hepatitis B virus core IgM Ab [Units/volume] in Serum
		Anti-HBc IgG positive → after contact with virus, no statement about virus persistence or cure possible	Laboratory	LOINC	32685-0	Hepatitis B virus core IgG Ab [Presence] in Serum
		Anti-HBe --> seroconversion of HBeAg to anti-HBe indicates transition of the disease into a non-replicative phase or a good response to therapy and is thus a prognostically favorable sign	Laboratory	LOINC	75407-7	Hepatitis B virus e Ab [Presence] in Serum, Plasma or Blood by Rapid immunoassay
	Viral hepatitis C	Viral hepatitis C	Diagnosis	ICD-10-GM	B17.1	Acute viral hepatitis C
			Diagnosis	ICD-10-GM	B18.2	Chronic viral hepatitis C
		Fever	Symptom	HPO	HP:0001945	Fever: Body temperature elevated above the normal range.
		General (health) Condition Reduction	Symptom	HPO	HP:0033666	Diminished physical functioning: A reduction in the ability to perform activities of daily living as compared to previous abilities because of functional deficits due to illness. The 36-item Short Form (SF-36) health survey questionnaire is one of many methods used to measure patients' perceptions of diminished physical functioning.
		Icterus	Symptom	HPO	HP:0000952	Jaundice: Yellow pigmentation of the skin due to bilirubin, which in turn is the result of increased bilirubin concentration in the bloodstream.
		upper abdominal pain	Symptom	HPO	HP:0410019	Epigastric pain: Pain that is localized to the region of the upper abdomen immediately below the ribs.
		Nausea	Symptom	HPO	HP:0002018	Nausea: A sensation of unease in the stomach together with an urge to vomit.
		Vomiting	Symptom	HPO	HP:0002013	Vomiting: Forceful ejection of the contents of the stomach through the mouth by means of a series of involuntary spasmic contractions.
		Diarrhea	Symptom	HPO	HP:0002014	Diarrhea: Abnormally increased frequency (usually defined as three or more) loose or watery bowel movements a day.
		Arthralgia	Symptom	HPO	HP:0002829	Arthralgia: Joint pain.
		Myalgia	Symptom	HPO	HP:0003326	Myalgia: Pain in muscle.
		Ascites	Symptom	HPO	HP:0001541	Ascites: Accumulation of fluid in the peritoneal cavity.
		Gastrointestinal bleeding	Symptom	HPO	HP:0002239	Gastrointestinal hemorrhage: Hemorrhage affecting the gastrointestinal tract.
		Hepatic encephalopathy	Symptom	HPO	HP:0002480	Hepatic encephalopathy: Central nervous system dysfunction in association with liver failure and characterized clinically (depending on degree of severity) by lethargy, confusion, nystagmus, decorticate posturing, spasticity, and bilateral Babinski reflexes.
		GOT (glutamate oxaloacetate transaminase [synonym ASAT]) elevated	Laboratory	LOINC	1920-8	Aspartate aminotransferase [Enzymatic activity/volume] in Serum or Plasma
		GPT (glutamate pyruvate transaminase = alanine aminotransferase [synonym ALAT]) elevated	Laboratory	LOINC	1742-6	Alanine aminotransferase [Enzymatic activity/volume] in Serum or Plasma
		gGT (gamma-glutamyltransferase) elevated	Laboratory	LOINC	2324-2	Gamma glutamyl transferase [Enzymatic activity/volume] in Serum or Plasma
		AP (alkaline phosphatase) increased	Laboratory	LOINC	15014-4	Alkaline phosphatase.intestinal/Alkaline phosphatase.total in Serum or Plasma
		in acute liver failure: albumin decreased	Laboratory	LOINC	1751-7	Albumin [Mass/volume] in Serum or Plasma
		in acute liver failure: Quick, INR (International Normalized Ratio) reduced	Laboratory	LOINC	34714-6	INR in Blood by Coagulation assay
		in acute liver failure: cholinesterase reduced	Laboratory	LOINC	2098-2	Cholinesterase [Enzymatic activity/volume] in Serum or Plasma
		in acute liver failure: bilirubin elevated	Laboratory	LOINC	1968-7	Bilirubin.direct [Mass/volume] in Serum or Plasma
		Anti HCV antibody positive → in acute, chronic and healed hepatitis C	Laboratory	LOINC	13955-0	Hepatitis C virus Ab [Presence] in Serum or Plasma by Immunoassay
		HCV RNA positive → acute infection	Laboratory	LOINC	11259-9	Hepatitis C virus RNA [Presence] in Serum or Plasma by NAA with probe detection
		Leukocytes (non-specific inflammation parameters) increased	Laboratory	LOINC	4659-9	Leukozyten-Phosphatase [Enzymaktivität/Volumen] in Leukozyten
		Ferritin (non-specific inflammation parameter) elevated	Laboratory	LOINC	24373-3	Ferritin [Masse/Volumen] in Blut
	Viral hepatitis D	Viral hepatitis D	Diagnosis	ICD-10-GM	B18.0	Chronic viral hepatitis B with delta virus
			Diagnosis	ICD-10-GM	B16.0	Acute viral hepatitis B with delta virus (concomitant infection) and with hepatic coma
			Diagnosis	ICD-10-GM	B16.1	Acute viral hepatitis B with delta virus (concomitant infection) without hepatic coma
		Fever	Symptom	HPO	HP:0001945	Fever: Body temperature elevated above the normal range.
		General (health) Condition Reduction	Symptom	HPO	HP:0033666	Diminished physical functioning: A reduction in the ability to perform activities of daily living as compared to previous abilities because of functional deficits due to illness. The 36-item Short Form (SF-36) health survey questionnaire is one of many methods used to measure patients' perceptions of diminished physical functioning.
		Skin rash	Symptom	HPO	HP:0000988	Skin rash: A red eruption of the skin.
		Icterus	Symptom	HPO	HP:0000952	Jaundice: Yellow pigmentation of the skin due to bilirubin, which in turn is the result of increased bilirubin concentration in the bloodstream.
		upper abdominal pain	Symptom	HPO	HP:0410019	Epigastric pain: Pain that is localized to the region of the upper abdomen immediately below the ribs.
		Fatigue	Symptom	HPO	HP:0012378	fatigue: A subjective feeling of tiredness characterized by a lack of energy and motivation.
		Loss of appetite	Symptom	HPO	HP:0004396	Poor appetite: A reduced desire to eat.
		Arthralgias	Symptom	HPO	HP:0002829	Arthralgia: Joint pain.
		Myalgia	Symptom	HPO	HP:0003326	Myalgia: Pain in muscle.
		GOT elevated	Laboratory	LOINC	1920-8	Aspartate aminotransferase [Enzymatic activity/volume] in Serum or Plasma
		GPT elevated	Laboratory	LOINC	1742-6	Alanine aminotransferase [Enzymatic activity/volume] in Serum or Plasma
		gGT elevated	Laboratory	LOINC	2324-2	Gamma glutamyl transferase [Enzymatic activity/volume] in Serum or Plasma
		AP (alkaline phosphatase) increased	Laboratory	LOINC	15014-4	Alkaline phosphatase.intestinal/Alkaline phosphatase.total in Serum or Plasma
		in acute liver failure: albumin decreased	Laboratory	LOINC	1751-7	Albumin [Mass/volume] in Serum or Plasma
		in acute liver failure: Quick, INR reduced	Laboratory	LOINC	34714-6	INR in Blood by Coagulation assay
		in acute liver failure: cholinesterase reduced	Laboratory	LOINC	2098-2	Cholinesterase [Enzymatic activity/volume] in Serum or Plasma
		in acute liver failure: bilirubin elevated	Laboratory	LOINC	1968-7	Bilirubin.direct [Mass/volume] in Serum or Plasma
		HBsAg positive → in acute and chronic hepatitis B and asymptomatic HAV carrier	Laboratory	LOINC	5181-3	Hepatitis A virus IgM Ab [Units/volume] in Serum by Immunoassay
		HBeAg positive → indication of increased replication rate and increased infectivity in acute or chronic hepatitis B	Laboratory	LOINC	13954-3	Hepatitis B virus e Ab [Presence] in Serum or Plasma by Immunoassay
		HBV DNA positive → in acute or chronic hepatitis B	Laboratory	LOINC	29610-3	Hepatitis B virus DNA [Presence] in Serum or Plasma by NAA with probe detection
		Anti-HBs positive → healed hepatits B or evidence of successful hepatitis B vaccination.	Laboratory	LOINC	75409-3	Hepatitis B virus surface Ab [Presence] in Serum, Plasma or Blood by Rapid immunoassay
		Anti-HBc IgM positive → presence of acute hepatitis B	Laboratory	LOINC	22319-8	Hepatitis B virus core IgM Ab [Units/volume] in Serum
		Anti-HBc IgG positive → after contact with virus, no statement about virus persistence or cure possible	Laboratory	LOINC	32685-0	Hepatitis B virus core IgG Ab [Presence] in Serum
		Serology (Positive HDV IgG)	Laboratory	LOINC	51458-8	Hepatitis D virus IgG Ab [Units/volume] in Serum
		Virology (positive HDV RNA PCR)	Laboratory	LOINC	7906-1	Hepatitis D virus RNA [Presence] in Serum by NAA with probe detection
	Viral hepatitis E	Viral hepatitis E	Diagnose	ICD-10-GM	B17.2	Acute viral hepatitis E
		Fever	Symptom	HPO	HP:0001945	Fever: Body temperature elevated above the normal range.
		General (health) Condition Reduction	Symptom	HPO	HP:0033666	Diminished physical functioning: A reduction in the ability to perform activities of daily living as compared to previous abilities because of functional deficits due to illness. The 36-item Short Form (SF-36) health survey questionnaire is one of many methods used to measure patients' perceptions of diminished physical functioning.
		Skin rash	Symptom	HPO	HP:0000988	Skin rash: A red eruption of the skin.
		Icterus (80% with acute hepatitis)	Symptom	HPO	HP:0000952	Jaundice: Yellow pigmentation of the skin due to bilirubin, which in turn is the result of increased bilirubin concentration in the bloodstream.
		upper abdominal pain	Symptom	HPO	HP:0410019	Epigastric pain: Pain that is localized to the region of the upper abdomen immediately below the ribs.
		Nausea	Symptom	HPO	HP:0002018	Nausea: A sensation of unease in the stomach together with an urge to vomit.
		Vomiting	Symptom	HPO	HP:0002013	Vomiting: Forceful ejection of the contents of the stomach through the mouth by means of a series of involuntary spasmic contractions.
		Diarrhea	Symptom	HPO	HP:0002014	Diarrhea: Abnormally increased frequency (usually defined as three or more) loose or watery bowel movements a day.
		GOT (glutamate oxaloacetate transaminase [synonym ASAT]) elevated	Laboratory	LOINC	1920-8	Aspartate aminotransferase [Enzymatic activity/volume] in Serum or Plasma
		GPT (glutamate pyruvate transaminase = alanine aminotransferase [synonym ALAT]) elevated	Laboratory	LOINC	1742-6	Alanine aminotransferase [Enzymatic activity/volume] in Serum or Plasma
		gGT (gamma-glutamyltransferase) elevated	Laboratory	LOINC	2324-2	Gamma glutamyl transferase [Enzymatic activity/volume] in Serum or Plasma
		AP (alkaline phosphatase) increased	Laboratory	LOINC	15014-4	Alkaline phosphatase.intestinal/Alkaline phosphatase.total in Serum or Plasma
		n acute liver failure: albumin decreased	Laboratory	LOINC	1751-7	Albumin [Mass/volume] in Serum or Plasma
		in acute liver failure: Quick, INR reduced INR = International Normalized Ratio	Laboratory	LOINC	34714-6	INR in Blood by Coagulation assay
		in acute liver failure: cholinesterase reduced	Laboratory	LOINC	2098-2	Cholinesterase [Enzymatic activity/volume] in Serum or Plasma
		in acute liver failure: bilirubin elevated	Laboratory	LOINC	1968-7	Bilirubin direct and total panel [Mass/volume] - Serum or Plasma
		Anti HEV IgG positive → in case of acute or cured hepatitis E	Laboratory	LOINC	56513-5	Hepatitis E virus IgG Ab [Units/volume] in Serum or Plasma by Immunoassay
		Anti HEV IgM positive → acute hepatitis E	Laboratory	LOINC	83128-9	Hepatitis E virus IgM Ab [Presence] in Serum or Plasma by Immunoassay
		HEV RNA in stool positive (in immunosuppression) --> acute hepatitis E	Laboratory	LOINC	91071-1	Hepatitis E virus RNA [Presence] in Stool by NAA with probe detection
Hereditäre Lebererkrankungen	Hemochromatosis	Hemochromatosis	Diagnosis	ICD-10-GM	E83.1	Disturbance of iron metabolism; including hemochromatosis
		Hyperpigmented "bronze" skin	Symptom	HPO	HP:0007574	Generalised bronze hyperpigmentation
		Arthralgias	Symptom	HPO	HP:0002829	Arthralgia: Joint pain.
		Potency disorder / loss of libido	Symptom	HPO	HP:0000802	Impotence: Inability to develop or maintain an erection of the penis.
		Ascites	Symptom	HPO	HP:0001541	Ascites: Accumulation of fluid in the peritoneal cavity.
		Gastrointestinal bleedings	Symptom	HPO	HP:0002239	Gastrointestinal hemorrhage: Hemorrhage affecting the gastrointestinal tract.
		Hepatic encephalopathy	Symptom	HPO	HP:0002480	Hepatic encephalopathy: Central nervous system dysfunction in association with liver failure and characterized clinically (depending on degree of severity) by lethargy, confusion, nystagmus, decorticate posturing, spasticity, and bilateral Babinski reflexes.
		Cirrhosis of the liver	Diagnosis	ICD-10-GM	K74.-	Fibrosis and cirrhosis of the liver
			Diagnosis	ICD-10-GM	K74.6	Other and unspecified cirrhosis of the liver
			Diagnosis	ICD-10-GM	K74.7-	Clinical stages of liver cirrhosis
			Diagnosis	ICD-10-GM	K74.70	Cirrhosis of the liver, Child-Pugh A stage
			Diagnosis	ICD-10-GM	K74.71	Liver cirrhosis, Child-Pugh B stage
			Diagnosis	ICD-10-GM	K74.72	Cirrhosis of the liver, Child-Pugh C stage
		Diabetes	Diagnosis	ICD-10-GM	E13.-	Other specified diabetes mellitus
			Diagnosis	ICD-10-GM	E14.-	Unspecified diabetes mellitus
		Cardiomyopathy	Diagnosis	ICD-10-GM	I43.-	Cardiomyopathy in diseases classified elsewhere
		Damage to the hormonal system (pituitary gland, adrenal cortex)	Diagnosis	ICD-10-GM	E23.0	Hypopituitarism
				ICD-10-GM	E23.6	Other disorders of the pituitary gland
				ICD-10-GM	E27.1	Primary adrenal insufficiency
		GOT elevated	Laboratory	LOINC	1920-8	Aspartate aminotransferase [Enzymatic activity/volume] in Serum or Plasma
		GPT elevated	Laboratory	LOINC	1742-6	Alanine aminotransferase [Enzymatic activity/volume] in Serum or Plasma
		gGT elevated	Laboratory	LOINC	2324-2	Gamma glutamyl transferase [Enzymatic activity/volume] in Serum or Plasma
		Bilirubin elevated	Laboratory	LOINC	1968-7	Bilirubin.direct [Mass/volume] in Serum or Plasma
		Serum iron elevated	Laboratory	LOINC	2498-4	Iron [Mass/volume] in Serum or Plasma
		Ferritin elevated in plasma	Laboratory	LOINC	2276-4	Ferritin [Mass/volume] in Serum or Plasma
		Transferrin decreased	Laboratory	LOINC	3034-6	Transferrin [Mass/volume] in Serum or Plasma
		Transferrin saturation increased	Laboratory	LOINC	48495-6	Transferrin.carbohydrate deficient/Transferrin.total in Serum or Plasma
		Homozygous C282Y mutation of the HEF gene	Genetic	CPT4	42742311	HFE (hemochromatosis) (eg, hereditary hemochromatosis) gene analysis, common variants (eg, C282Y, H63D)
		Liver biopsy	Procedure	OPS	1-441.0	Percutaneous (needle) biopsy of the hepatobiliary system and pancreas: liver
			Procedure	OPS	1-442.0	Percutaneous biopsy of the hepatobiliary system and pancreas with guidance by imaging techniques: liver
			Procedure	OPS	1-497.3	Transvernous or transarterial bopsia: liver
			Procedure	OPS	1-551.1	Biopsy of the liver through incision: needle biopsy
			Procedure	OPS	1-551.x	Incisional liver biopsy: Other
			Procedure	OPS	1-551.y	Incisional liver biopsy: Unspecified
		Liver biopsy → histo: pronounced siderosis	Procedure → Diagnose	OPS → ICD-10-GM	1-441.0 → J63.4: Siderose	Percutaneous (needle) biopsy of the hepatobiliary system and pancreas: liver
		Liver biopsy → determination of iron concentration / liver index	Procedure → Laboratory measurement	OPS → evt. LOINC	1-441.0 → öffen	Percutaneous (needle) biopsy of the hepatobiliary system and pancreas: liver
	Wilson's disease	Wilson's disease	Diagnosis	ICD-10-GM	E83.0	Disturbance of copper metabolism; including Wilson's disease
		Wilson's disease	Diagnosis	OrphaCode	ORPHA:905	Wilson's disease
		Fatigue	Symptom	HPO	HP:0012378	fatigue: A subjective feeling of tiredness characterized by a lack of energy and motivation.
		Tremor	Symptom	HPO	HP:0001337	Tremor: An unintentional, oscillating to-and-fro muscle movement about a joint axis.
		Change of character	Symptom	HPO	HP:0000751	Personality changes: An abnormal shift in patterns of thinking, acting, or feeling.
		Ascites	Symptom	HPO	HP:0001541	Ascites: Accumulation of fluid in the peritoneal cavity.
		Gastrointestinal bleeding	Symptom	HPO	HP:0002239	Gastrointestinal hemorrhage: Hemorrhage affecting the gastrointestinal tract.
		Hepatic encephalopathy	Symptom	HPO	HP:0002480	Hepatic encephalopathy: Central nervous system dysfunction in association with liver failure and characterized clinically (depending on degree of severity) by lethargy, confusion, nystagmus, decorticate posturing, spasticity, and bilateral Babinski reflexes.
		Aggressiveness	Symptom	HPO	HP:0000718	Aggressive behavior: Aggressive behavior can denote verbal aggression, physical aggression against objects, physical aggression against people, and may also include aggression towards oneself.
		Akinetic-rigid Parkinson's syndrome	Symptom	HPO	HP:0001300	Parkinsonism: Characteristic neurologic anomaly resulting from degeneration of dopamine-generating cells in the substantia nigra, a region of the midbrain, characterized clinically by shaking, rigidity, slowness of movement and difficulty with walking and gait.
		Dysarthria	Symptom	HPO	HP:0001260	Dysarthria: Dysarthric speech is a general description referring to a neurological speech disorder characterized by poor articulation. Depending on the involved neurological structures, dysarthria may be further classified as spastic, flaccid, ataxic, hyperkinetic and hypokinetic, or mixed.
		Dysphagia	Symptom	HPO	HP:0002015	Dysphagia: Difficulty in swallowing.
		Kayser-Fleischer-Corneal Ring	Diagnose/Symptom	ICD-10-GM	H18.04	corneal pigmentation and deposits; Includes Kayser-Fleischer corneal ring
		Cirrhosis of the liver	Diagnosis	ICD-10-GM	K74.-	Fibrosis and cirrhosis of the liver
			Diagnosis	ICD-10-GM	K74.6	Other and unspecified cirrhosis of the liver
			Diagnosis	ICD-10-GM	K74.7-	Clinical stages of liver cirrhosis
			Diagnosis	ICD-10-GM	K74.70	Cirrhosis of the liver, Child-Pugh A stage
			Diagnosis	ICD-10-GM	K74.71	Liver cirrhosis, Child-Pugh B stage
			Diagnosis	ICD-10-GM	K74.72	Cirrhosis of the liver, Child-Pugh C stage
		Hepatosplenomegaly	Diagnosis	ICD-10-GM	R16.2	Hepatomegaly associated with splenomegaly, not classified elsewhere; including hepatosplenomegaly not specified
		Coombs-negative hemolytic anemia	Diagnosis	ICD-10-GM	D58.-	Other hereditary hemolytic anemia
			Diagnosis	ICD-10-GM	D59.-	Acquired hemolytic anemias
		Cardiomyopathy	Diagnosis	ICD-10-GM	I42.-	Cardiomyopathy
			Diagnosis	ICD-10-GM	I43.-	Cardiomyopathy in diseases classified elsewhere
		GOT elevated	Laboratory	LOINC	1920-8	Aspartate aminotransferase [Enzymatic activity/volume] in Serum or Plasma
		GPT elevated	Laboratory	LOINC	1742-6	Alanine aminotransferase [Enzymatic activity/volume] in Serum or Plasma
		Ceruloplasmin decreased in serum	Laboratory	LOINC	2064-4	Ceruloplasmin [Mass/volume] in Serum or Plasma
		Total copper in serum reduced	Laboratory	LOINC	5631-7	Copper [Mass/volume] in Serum or Plasma
		Serum free copper elevated	Laboratory	LOINC	14665-4	Copper [Moles/volume] in Serum or Plasma
		Copper excretion in 24h urine increased	Laboratory	LOINC	25879-8	Copper [Moles/volume] in 24 hour Urine
		cMRI → copper deposition in the midbrain / putamen / thalamus.	Procedure	OPS	3-800	Native Magnetresonanztomographie des Schädels
			Procedure	OPS	3-820	Magnetic resonance imaging of the skull with contrast medium
		Liver biopsy	Procedure	OPS	1-441.0	Percutaneous (needle) biopsy of the hepatobiliary system and pancreas: liver
			Procedure	OPS	1-442.0	Percutaneous biopsy of the hepatobiliary system and pancreas with guidance by imaging techniques: liver
			Procedure	OPS	1-497.3	Transvernous or transarterial bopsia: liver
			Procedure	OPS	1-551.1	Biopsy of the liver through incision: needle biopsy
			Procedure	OPS	1-551.x	Incisional liver biopsy: Other
			Procedure	OPS	1-551.y	Incisional liver biopsy: Unspecified
	Alpha-1-Antitrypsin-deficinency in adults	Alpha-1 antitrypsin deficiency in adults	Diagnosis	ICD-10-GM	E88.0	Disorders of plasma protein metabolism, not classified elsewhere; including: Alpha-1 antitrypsin deficiency
		Fatigue	Symptom	HPO	HP:0012378	fatigue: A subjective feeling of tiredness characterized by a lack of energy and motivation.
		Icterus	Symptom	HPO	HP:0000952	Jaundice: Yellow pigmentation of the skin due to bilirubin, which in turn is the result of increased bilirubin concentration in the bloodstream.
		Pruritus	Symptom	HPO	HP:0000989	pruritus: Pruritus is an itch or a sensation that makes a person want to scratch. This term refers to an abnormally increased disposition to experience pruritus.
		Ascites	Symptom	HPO	HP:0001541	Ascites: Accumulation of fluid in the peritoneal cavity.
		Gastrointestinal bleeding	Symptom	HPO	HP:0002239	Gastrointestinal hemorrhage: Hemorrhage affecting the gastrointestinal tract.
		Hepatic encephalopathy	Symptom	HPO	HP:0002480	Hepatic encephalopathy: Central nervous system dysfunction in association with liver failure and characterized clinically (depending on degree of severity) by lethargy, confusion, nystagmus, decorticate posturing, spasticity, and bilateral Babinski reflexes.
		Cirrhosis of the liver	Diagnosis	ICD-10-GM	K74.-	Fibrosis and cirrhosis of the liver
			Diagnosis	ICD-10-GM	K74.6	Other and unspecified cirrhosis of the liver
			Diagnosis	ICD-10-GM	K74.7-	Clinical stages of liver cirrhosis
			Diagnosis	ICD-10-GM	K74.70	Cirrhosis of the liver, Child-Pugh A stage
			Diagnosis	ICD-10-GM	K74.71	Liver cirrhosis, Child-Pugh B stage
			Diagnosis	ICD-10-GM	K74.72	Liver cirrhosis, Child-Pugh C stage
		Hepatocellular carcinoma	Diagnosis	ICD-10-GM	C22.-	Malignant neoplasm of the liver and intrahepatic bile ducts
		Lung involvement with emphysema	Diagnosis	ICD-10-GM	J43.-	Emphyses
		Skin involvement: Necrotizing	Diagnosis	ICD-10-GM	M31.-	Other necrotizing vasculopathies
			Diagnosis	ICD-10-GM	M72.6-	Necrotizing fasciitis
		Skin involvement: Panniculitis	Diagnosis	ICD-10-GM	M79.3-	Panniculitis, unspecified
		Skin involvement: Systemic vasculitis	Diagnosis	ICD-10-GM	L95.-	Vasculitis, not elsewhere classified, limited to the skin
		Skin involvement: Urticaria	Diagnosis	ICD-10-GM	L50.-	Urticaria
		Skin involvement: Psoriasis	Diagnosis	ICD-10-GM	L40.-	psoriasis
		GOT elevated	Laboratory	LOINC	1920-8	Aspartate aminotransferase [Enzymatic activity/volume] in Serum or Plasma
		GPT elevated	Laboratory	LOINC	1742-6	Alanine aminotransferase [Enzymatic activity/volume] in Serum or Plasma
		Alpha-1-antitrypsin in serum decreased	Laboratory	LOINC	1825-9	Alpha 1 antitrypsin [Mass/volume] in Serum or Plasma
		Electrophoresis, alpha1-pinch decreased	Laboratory	LOINC	13978-2	Alpha-1-globulin/protein.total in serum or plasma with electrophoresis
		Liver biopsy	Procedure	OPS	1-441.0	Percutaneous (needle) biopsy of the hepatobiliary system and pancreas: liver
		Genetic testing for alpha-1 antitrypsin deficiency.	Laboratory	LOINC	1825-9	Alpha-1-Antitrypsin [Masse/Volumen] in Serum oder Plasma

## Sheet: Endocrinology1
Group	Disease	Restrictions of the general condition	Module	Terminologie	Code	Description
Hyperthyroidism	Hyperthyroidism, general	Hyperthyroidism, general	Diagnosis	ICD-10-GM	E05.0	hyperthyroidism with diffuse goiter; incl.: Graves' disease [Graves' disease], toxic diffuse goiter, toxic goiter not otherwise specified.
			Diagnosis	ICD-10-GM	E05.1	Hyperthyroidism with toxic solitary thyroid nodule
			Diagnosis	ICD-10-GM	6zz	Hyperthyroidism with toxic multinodular goiter
			Diagnosis	ICD-10-GM	E05.3	Hyperthyroidism caused by ectopic thyroid tissue
			Diagnosis	ICD-10-GM	E05.4	Hyperthyroidism factitia
			Diagnosis	ICD-10-GM	E05.5	Thyrotoxic crisis
			Diagnosis	ICD-10-GM	E05.8	Other hyperthyroidism
			Diagnosis	ICD-10-GM	E05.9	Hyperthyroidism, unspecified
	Clinical hyperthyroidism	Palpitations	Symptom	HPO	HP:0001962	Palpitations: A sensation that the heart is pounding or racing, which is a non-specific sign but may be a manifestation of arrhythmia.
		Tachycardia (heart rate >100/min)	Vital-parameter	LOINC	76281-5	Type of arrhythmia on EKG
		Blood pressure increase	Vital-parameter	LOINC	45643-4	Hypertension
		Blood pressure increase	Vital-parameter	LOINC	8462-4	Diastolic blood pressure
		Nervousness	Symptom	HPO	HP:0000739	Anxiety: Intense feelings of nervousness, tenseness, or panic, often in reaction to interpersonal stresses; worry about the negative effects of past unpleasant experiences and future negative possibilities; feeling fearful, apprehensive, or threatened by uncertainty; fears of falling apart or losing control.
		increased sweating	Symptom	HPO	HP:0000975	Hyperhidrosis: Abnormal excessive perspiration (sweating) despite the lack of appropriate stimuli like hot and humid weather.
		Shaking	Symptom	HPO	HP:0002378	Hand tremor: An unintentional, oscillating to-and-fro muscle movement affecting the hand.
		Increased excitement	Symptom	HPO	HP:0000711	Restlessness: A state of unease characterized by diffuse motor activity or motion, subject to limited control, nonproductive, or disorganized behavior.
		increased irritability	Symptom	HPO	HP:0000737	Irritability: A proneness to anger, i.e., a condition of being easily bothered or annoyed.
		Stool irregularity: diarrhea	Symptom	HPO	HP:0002014	Diarrhea: Abnormally increased frequency (usually defined as three or more) loose or watery bowel movements a day.
		(Unwanted) weight loss	Symptom	HPO	HP:0001824	Weight loss: Reduction of total body weight.
		Cravings	Symptom	HPO	HP:0100738	Abnormal eating behavior: Abnormal eating habit with excessive or insufficient consumption of food or any other abnormal pattern of food consumption.
		Increased sensation of heat	Symptom	HPO	HP:0002046	Heat intolerance: The inability to maintain a comfortable body temperature in warm or hot weather.
		Sleep disturbances	Symptom	HPO	HP:0002360	Sleep disturbance: An abnormality of sleep including such phenomena as 1) insomnia/hypersomnia, 2) non-restorative sleep, 3) sleep schedule disorder, 4) excessive daytime somnolence, 5) sleep apnea, and 6) restlessness.
	Hyperthyroidism laboratory	TSH less than lower limit: laboratory dependent (UK F <0.27 mIU/L).	Laboratory	LOINC	3016-3	Thyrotropin [Units/volume] in Serum or Plasma
	Latent hyperthyroidism	TSH less than lower limit: laboratory dependent (UK F <0.27 mIU/L)	Laboratory	LOINC	3016-3	Thyrotropin [Units/volume] in Serum or Plasma
		Normal values for fT3 (laboratory dependent, UK F: 2.21-4.43 pg/ml)	Laboratory	LOINC	3051-0	Triiodothyronine (T3) Free [Mass/volume] in Serum or Plasma
		Normal values for fT4 (laboratory-dependent, UK F: 0.82-1.77 ng/dl)	Laboratory	LOINC	3024-7	Thyroxine (T4) free [Mass/volume] in Serum or Plasma
	Manifest hyperthyroidism	TSH less than lower limit: laboratory dependent (UK F <0.27 mIU/L)	Laboratory	LOINC	3016-3	Thyrotropin [Units/volume] in Serum or Plasma
		Elevated values for ft3 (laboratory-dependent, UK F > 4.43 pg/ml)	Laboratory	LOINC	3051-0	Triiodothyronine (T3) Free [Mass/volume] in Serum or Plasma
		Increased values for ft4 (laboratory dependent, UK F > 1.77 ng/dl)	Laboratory	LOINC	3024-7	Thyroxine (T4) free [Mass/volume] in Serum or Plasma
	Graves' disease	Graves' disease	Diagnosis	ICD-10-GM	E05.0	hyperthyroidism with diffuse goiter; incl.: Graves' disease [Graves' disease], toxic diffuse goiter, toxic goiter not otherwise specified.
		Hyperthyroidism clinical +
		endocrine orbitopathy (EO), if applicable	Diagnosis	ICD-10-GM	H06.2	Exophthalmos due to thyroid dysfunction
		Possible protrusion of the eyeballs with: Visual disturbances, double vision, incomplete eyelid closure, dry eyes	Symptom	HPO	HP:0000520	Proptosis: An eye that is protruding anterior to the plane of the face to a greater extent than is typical.
		Thyroid ultrasonography	Procedure	OPS	3-03*	Komplexe differenzialdiagnostische Sonographie mit digitaler Bild- und Videodokumentation
		TRAK elevated (UK F norm <1.75 IU/l)	Laboratory	LOINC	5385-0	Thyrotropin receptor Ab [Units/volume] in Serum
	Iatrogenic (therapy-related)	Iatrogenic (therapy-related)	Diagnosis	ICD-10-GM	E05.4	Hyperthyreose factitia
			Diagnosis	ICD-10-GM	E05.5	Thyreotoxische Krise
			Diagnosis	ICD-10-GM	E05.8	Sonstige Hyperthyreose
			Diagnosis	ICD-10-GM	E05.9	Hyperthyreose, nicht näher bezeichnet
		Hyperthyroidism clinical +
		(T4) Tetraiodothyronine, thyroxine (→ usually sold as levothyroxine)	Medication	ATC	H03AA01	Thyroid hormones, levothyroxine sodium
		(T3) Triiodthyronin, Liothyronin	Medication	ATC	H03AA02	Liothyronin
		"NDT" natural thyroid extract With precursors (monoiodtyrosine=T1, diiodothyrosine= T2) and T3+ T4+ calcitonin"	Medication	ATC	H03AA	Thyroid hormones: This group comprises natural and synthetic thyroid hormones. Combinations of levothyroxine and liothyronine are classified at a separate 5th level: H03AA03. Liothyronine hydrochloride is classified in H03AA02
		"Hyperthyroidism (laboratory) TSH less than lower limit: laboratory dependent (UK F <0.27 mIU/L) "	Laboratory	LOINC	3016-3	Thyrotropin [Units/volume] in Serum or Plasma
	Unifocal autonomy of the thyroid gland	Unifocal autonomy of the thyroid gland	Diagnose	ICD-10-GM	E05.1	Hyperthyroidism with toxic solitary thyroid nodule
			Diagnosis	ICD-10-GM	E05.5	Thyrotoxic crisis
			Diagnosis	ICD-10-GM	E05.8	Other hyperthyroidism
			Diagnosis	ICD-10-GM	E05.9	Hyperthyroidism, unspecified
		Hyperthyroidism clinical +
		Sonographic detection of nodules in the thyroid +	Procedure	OPS	3-036	Complex differential diagnostic sonography with digital image and video documentation
		scintigraphically increased storage in the sonographically described node	Procedure	OPS	3-701	Scintigraphy of the thyroid
		Hyperthyroidism (laboratory) TSH less than lower limit: laboratory dependent (UK F <0.27 mIU/L)	Laboratory	LOINC	3016-3	Thyrotropin [Units/volume] in Serum or Plasma
	Multifocal autonomy	Multifocal autonomy	Diagnosis	ICD-10-GM	E05.2	Hyperthyroidism with toxic multinodular goiter
			Diagnosis	ICD-10-GM	E05.3	Hyperthyroidism caused by ectopic thyroid tissue
			Diagnosis	ICD-10-GM	E05.5	Thyrotoxic crisis
			Diagnosis	ICD-10-GM	E05.8	Other hyperthyroidism
			Diagnosis	ICD-10-GM	E05.9	Hyperthyroidism, unspecified
		Hyperthyroidism clinical +
		Sonographic detection of nodules in the thyroid +	Procedure	OPS	3-036	Complex differential diagnostic sonography with digital image and video documentation
		scintigraphically increased storage in the sonographically described node	Procedure	OPS	3-701	Scintigraphy of the thyroid
		Hyperthyroidism (laboratory) TSH less than lower limit: laboratory dependent (UK F <0.27 mIU/L)	Laboratory	LOINC	3016-3	Thyrotropin [Units/volume] in Serum or Plasma
	Disseminated autonomy		Diagnosis	ICD-10-GM	E05.3	Hyperthyroidism caused by ectopic thyroid tissue
			Diagnosis	ICD-10-GM	E05.5	Thyrotoxic crisis
			Diagnosis	ICD-10-GM	E05.8	Other hyperthyroidism
			Diagnosis	ICD-10-GM	E05.9	Hyperthyroidism, unspecified
		Hyperthyroidism clinical +
		Sonographically, no nodal evidence in the thyroid +	Procedure	OPS	3-03*	Complex differential diagnostic sonography with digital image and video documentation
		scintigraphic diffuse multiple storage	Procedure	OPS	3-701	Scintigraphy of the thyroid
		Hyperthyroidism (laboratory) TSH less than lower limit: laboratory dependent (UK F <0.27 mIU/L)	Laboratory	LOINC	3016-3	Thyrotropin [Units/volume] in Serum or Plasma
	Thyreoiditis de Quervain	Thyreoiditis de Quervain	Diagnosis	ICD-10-GM	E06.1	Subacute thyroiditis, including: Thyroiditis: de Quervain Thyroiditis: granulomatous Thyroiditis: non-suppurative Thyroiditis: giant cell
			Diagnosis	ICD-10-GM	E05.-	Hyperthyroidism [thyrotoxicosis]
			Diagnosis	ICD-10-GM	E05.5	Thyrotoxic crisis
			Diagnosis	ICD-10-GM	E05.8	Other hyperthyroidism
			Diagnosis	ICD-10-GM	E05.9	Hyperthyroidism, unspecified
		Hyperthyroidism clinical +
		Pain and tenderness to touch in the neck (in the area of the thyroid gland) often with radiation into the ear/jaw joint	Symptom	HPO	HP:0046506	Pain in head and neck region
		General feeling of illness	Symptom	HPO	HP:0033834	Malaise: A feeling of general discomfort, weakness, or lack of health.
		Myalgias	Symptom	HPO	HP:0003326	Myalgia: Pain in muscle.
		Fever (possibly already subsided)	Symptom	HPO	HP:0001945	Fever: Body temperature elevated above the normal range.
		Sonographically: irregularly limited, partly confluent echo-poor areas, mostly with low perfusion, possible, localization may be variable in the course. In these areas, pain may be triggered by pressure of the transducer.	Procedure	OPS	3-03*	Complex differential diagnostic sonography with digital image and video documentation
		Thyroid scintigraphy: (not required to establish diagnosis). The affected foci are not storing: storage decreased	Procedure	OPS	3-701	Scintigraphy of the thyroid
		Hyperthyroidism laboratory chemical +	Laboratory	LOINC	3016-3	Thyrotropin [Units/volume] in Serum or Plasma
		Increased inflammation values in the laboratory: CRP (UKF >0.5 mg/dl)	Laboratory	LOINC	1988-5	C reactive protein [Mass/volume] in Serum or Plasma
		Leukocytes (normal values depend on sex, cave differentiated interpretation of the increase depending on the initial value)	Laboratory	LOINC	6690-2	Leukocytes [#/volume] in Blood by Automated count
		Blood sedimentation rate: ESR (>50 mm/h → UKF: erythrocyte sedimentation rate) +	Laboratory	LOINC	30341-2	Erythrocyte sedimentation rate
		Nonspecific elevation of thyroid antibodies: TPO-AK (UK F Norm: <34 IU/ml).	Laboratory	LOINC	8099-4	Thyroperoxidase Ab [Units/volume] in Serum or Plasma
		TG-AK (UK F Norm <115 IU/ml)	Laboratory	LOINC	8098-6	Thyroglobulin Ab [Units/volume] in Serum or Plasma
		TRAK (UK F Norm <1,75 IU/l)	Laboratory	LOINC	5385-0	Thyrotropin receptor Ab [Units/volume] in Serum
	Amiodarone-induced hyperthyroidismType 1	Amiodarone-induced hyperthyroidism type 1	Diagnosis	ICD-10-GM	E05.-	Hyperthyroidism [thyrotoxicosis]
			Diagnosis	ICD-10-GM	E05.1	Hyperthyroidism with toxic solitary thyroid nodule
			Diagnosis	ICD-10-GM	E05.2	Hyperthyroidism with toxic multinodular goiter
			Diagnosis	ICD-10-GM	E05.3	Hyperthyroidism caused by ectopic thyroid tissue
			Diagnosis	ICD-10-GM	E05.5	Thyrotoxic crisis
			Diagnosis	ICD-10-GM	E05.8	Other hyperthyroidism
			Diagnosis	ICD-10-GM	E05.9	Hyperthyroidism, unspecified
		Hyperthyroidism clinical +
		Medical history: Amiodarone therapy (Cardiology: drug against tachycardic arrhythmias)	Medication	ATC	C01BD01	Amiodarone
		Sonographically: echo-deficient parenchyma with increased perfusion	Procedure	OPS	3-03*	Complex differential diagnostic sonography with digital image and video documentation
		Hyperthyroidism laboratory chemistry → rather only at the beginning of the disease TSH less than lower limit: laboratory dependent (UK F <0.27 mIU/L)	Laboratory	LOINC	3016-3	Thyrotropin [Units/volume] in Serum or Plasma
	Amiodarone-induced hyperthyroidismType 2	Amiodarone-induced hyperthyroidism type 2	Diagnosis	ICD-10-GM	E05.-	Hyperthyroidism [thyrotoxicosis]
			Diagnosis	ICD-10-GM	E05.1	Hyperthyroidism with toxic solitary thyroid nodule
			Diagnosis	ICD-10-GM	E05.2	Hyperthyroidism with toxic multinodular goiter
			Diagnosis	ICD-10-GM	E05.3	Hyperthyroidism caused by ectopic thyroid tissue
			Diagnosis	ICD-10-GM	E05.5	Thyrotoxic crisis
			Diagnosis	ICD-10-GM	E05.8	Other hyperthyroidism
			Diagnosis	ICD-10-GM	E05.9	Hyperthyroidism, unspecified
		Hyperthyroidism clinical +
		Medical history: Amiodarone therapy (Cardiology: drug against tachycardic arrhythmias)	Medication	ATC	C01BD01	Amiodarone
		Sonographically: (normal findings) inconspicuous perfusion	Procedure	OPS	3-03*	Complex differential diagnostic sonography with digital image and video documentation
		Hyperthyroidism laboratory-chemical → rather only at the beginning of the disease. TSH less than lower limit: laboratory dependent (UK F <0.27 mIU/L)	Laboratory	LOINC	3016-3	Thyrotropin [Units/volume] in Serum or Plasma
	Pituitary thyroid receptor resistance	Pituitary thyroid receptor resistance	Diagnosis	ICD-10-GM	E05.3	Hyperthyroidism caused by ectopic thyroid tissue
			Diagnosis	ICD-10-GM	E05.5	Thyrotoxic crisis
			Diagnosis	ICD-10-GM	E05.8	Other hyperthyroidism
			Diagnosis	ICD-10-GM	E05.9	Hyperthyroidism, unspecified
		Hyperthyroidism clinical +
		Sonographically: diffusely enlarged thyroid gland	Procedure	OPS	3-03*	Complex differential diagnostic sonography with digital image and video documentation
		MRI without contrast agent	Procedure	OPS	3-800	Magnetic resonance imaging (MRI)
		MRI with contrast agent	Procedure	OPS	3-820	Magnetic resonance imaging (MRI) contrast agent: magnetic resonance imaging of the skull with contrast medium (machine translation)
		manifest hyperthyroidism with very high values for TSH/fT3/fT4	Laboratory	LOINC	3016-3	Thyrotropin [Units/volume] in Serum or Plasma
			Laboratory	LOINC	3051-0	Triiodothyronine (T3) Free [Mass/volume] in Serum or Plasma
			Laboratory	LOINC	3024-7	Thyroxine (T4) free [Mass/volume] in Serum or Plasma
	TSH-oma	TSH-oma	Diagnosis	ICD-10-GM	D35.2	Benign neoplasm: Pituitary gland.
			Diagnosis	ICD-10-GM	E05.3	Hyperthyroidism caused by ectopic thyroid tissue
			Diagnosis	ICD-10-GM	E05.5	Thyrotoxic crisis
			Diagnosis	ICD-10-GM	E05.8	Other hyperthyroidism
			Diagnosis	ICD-10-GM	E05.9	Hyperthyroidism, unspecified
		Hyperthyroidism clinical +
		Headache	Symptom	HPO	HP:0002315	Headache:
		Visual disturbances	Symptom	HPO	HP:0000504	Abnormality of vision: Abnormality of eyesight (visual perception).
		Double vision, Due to eye muscle paresis	Symptom	HPO	HP:0000651	Diplopia: Diplopia is a condition in which a single object is perceived as two images, it is also known as double vision.
		(Symptoms of partial HVL insufficiency: e.g. , hypogonadism adrenocortical insufficiency)	Symptom	HPO	HP:0000135	Hypogonadism: A decreased functionality of the gonad.
		(Symptoms of partial HVL insufficiency: e.g., adrenocortical insufficiency)	Symptom	HPO	HP:0011734	Central adrenal insufficiency
		Sonographically: diffusely enlarged thyroid gland	Procedure	OPS	3-03*	Complex differential diagnostic sonography with digital image and video documentation
		MRI: Detection of pituitary adenoma	Procedure	OPS	3-800	Native magnetic resonance imaging of the skull
			Procedure	OPS	3-820	Magnetic resonance imaging of the skull with contrast medium
			Procedure	OPS	3-840	Magnetic resonance ventriculography
		manifest hyperthyroidism with very high values for TSH	Laboratory	LOINC	3016-3	Thyrotropin [Units/volume] in Serum or Plasma
		Determination of the alpha subunit of TSH possible → molar ratio of alpha subunit to TSH >1	Laboratory	LOINC	45173-2	Loinc für alpha subunit. The relative value need then to be calculated

## Sheet: Endocrinology2
Group	Disease	Restrictions of the general condition	Module	Terminologie	Code	Description
Hypothyroidism	Hypothyroidism in general	Hypothyroidism in general	Diagnosis	ICD 10 GM	E03.-	Other hypothyroidism
		Fatigue	Symptom	HPO	HP:0012378	fatigue: A subjective feeling of tiredness characterized by a lack of energy and motivation.
		Weight gain	Symptom	HPO	HP:0004324	Increased body weight: Abnormally increased body weight.
		Reduced ability to concentrate	Symptom	HPO	HP:0031987	Diminished ability to concentrate: Being unable to focus one's attention or mental effort on a particular object or activity.
		Depression	Symptom	HPO	HP:0000716	Depression: Frequent feelings of being down, miserable, and/or hopeless; difficulty recovering from such moods; pessimism about the future; pervasive shame; feeling of inferior self-worth; thoughts of suicide and suicidal behavior.
		Constipation	Symptom	HPO	HP:0002019	Constipation: Infrequent or difficult evacuation of feces.
		Myxedema	Symptom	HPO	HP:0200028	Pretibial myxedema: A diffuse, non-pitting edema and thickening of the skin usually on the anterior aspect of the lower legs spreading to the dorsum of the feet.
		Pericardial effusion	Symptom	HPO	HP:0001698	Pericardial effusion: Accumulation of fluid within the pericardium.
		Dry skin	Symptom	HPO	HP:0000958	Dry skin: Skin characterized by the lack of natural or normal moisture.
		Increased sensation of cold/reduced body temperature	Symptom	HPO	HP:0033850	Coldness: Relative coldness of a body part to palpitation, often acccompanied by feelings of coldness.
		Bradycardia	Symptom	HPO	HP:0001662	Bradycardia: A slower than normal heart rate (in adults, slower than 60 beats per minute).
		Hyperlipoproteinemia	Symptom	HPO	HP:0010980	Hyperlipoproteinemia: An abnormal increase in the level of lipoprotein cholesterol in the blood.
		Hyporeflexia	Symptom	HPO	HP:0001265	Hyporeflexia: Reduction of neurologic reflexes such as the knee-jerk reaction.
		lower(er) blood pressure	Symptom	HPO	HP:0002615	Hypotension: Low Blood Pressure, vascular hypotension.
		Zyklusstörungen	Symptom	HPO	HP:0000140	Abnormality of the menstrual cycle: An abnormality of the ovulation cycle.
		Gynecomastia possible in men	Symptom	HPO	HP:0000771	Gynecomastia: Abnormal development of large mammary glands in males resulting in breast enlargement.
		decreased values for fT3 (laboratory-dependent, standard values UK F: 2.21-4.43 pg/ml)	Laboratory	LOINC	3051-0	Triiodothyronine (T3) Free [Mass/volume] in Serum or Plasma
		decreased values for fT4 (laboratory-dependent, standard values UK F: 0.82-1.77 ng/dl)	Laboratory	LOINC	3024-7	Thyroxine (T4) free [Mass/volume] in Serum or Plasma
	Dysplasia/aplasia of the thyroid gland	Dysplasia/aplasia of the thyroid gland	Diagnosis	ICD 10-GM	E03.1	Congenital hypothyroidism without goiter
		Failure to thrive (often conspicuous in newborn screening)	Symptom	HPO	HP:0001508	Failure to thrive: Failure to thrive (FTT) refers to a child whose physical growth is substantially below the norm.
		Apathy (Often conspicuous in neonatal screening)	Symptom	HPO	HP:0000741	Apathy: Lack of feeling, emotion, interest
		decreased values for fT3 (laboratory-dependent, standard values UK F: 2.21-4.43 pg/ml)	Laboratory	LOINC	3051-0	Trijodthyronin (T3) frei [Masse/Volumen] in Serum oder Plasma
		decreased values for fT4 (laboratory-dependent, standard values UK F: 0.82-1.77 ng/dl)	Laboratory	LOINC	3024-7	Thyroxine (T4) free [Mass/volume] in Serum or Plasma
		significantly elevated TSH (lack of feedback)	Laboratory	LOINC	3016-3	Thyrotropin [Units/volume] in Serum or Plasma
	Iatrogenic (therapy-related) Medicinal	Iatrogenic (therapy-related) Medicinal	Diagnosis	ICD-10-GM	E03.2	Hypothyroidism caused by drugs or other exogenous substances
		Prior therapy with thyrostatic agents (e.g. carbimazole/thiamazole/propylthiouracil (PTU))	Medication	ATC	H03B	Antithyroid drugs
		Amiodarone-induced	Medication	ATC	C01BD01	Amiodarone
		Lithium induced	MediCation	ATC	N05AN	Lithium
		decreased values for fT3 (laboratory-dependent, standard values UK F: 2.21-4.43 pg/ml)	Laboratory	LOINC	3051-0	Triiodothyronine (T3) Free [Mass/volume] in Serum or Plasma
		decreased values for fT4 (laboratory-dependent, standard values UK F: 0.82-1.77 ng/dl)	Laboratory	LOINC	3024-7	Thyroxine (T4) free [Mass/volume] in Serum or Plasma
		significantly elevated TSH (lack of feedback)	Laboratory	LOINC	3016-3	Thyrotropin [Units/volume] in Serum or Plasma
	Iatrogenic (therapy-related) operative	Iatrogenic (therapy-related) operative	Diagnosis	ICD-10-GM	E89.0	Hypothyroidism after medical measures Hypothyroidism after radiation Postoperative hypothyroidism
		Thyroid gland surgery	Procedure	OPS	5-06*	Operationen an Schilddrüse und Nebenschilddrüse
		decreased values for fT3 (laboratory-dependent, standard values UK F: 2.21-4.43 pg/ml)	Laboratory	LOINC	3051-0	Triiodothyronine (T3) Free [Mass/volume] in Serum or Plasma
		decreased values for fT4 (laboratory-dependent, standard values UK F: 0.82-1.77 ng/dl)	Laboratory	LOINC	3024-7	Thyroxine (T4) free [Mass/volume] in Serum or Plasma
		significantly elevated TSH (lack of feedback)	Laboratory	LOINC	3016-3	Thyrotropin [Units/volume] in Serum or Plasma
	Iatrogenic (therapy-related) radiatio	Iatrogenic (therapy-related) radiatio	Diagnosis	ICD-10-GM	E89.0	Hypothyroidism after medical measures Hypothyroidism after radiation Postoperative hypothyroidism
		Irradiation in the throat region	Procedure	HPO	8-52*	Strahlentherapie
		decreased values for fT3 (laboratory-dependent, standard values UK F: 2.21-4.43 pg/ml)	Laboratory	LOINC	3051-0	Triiodothyronine (T3) Free [Mass/volume] in Serum or Plasma
		decreased values for fT4 (laboratory-dependent, standard values UK F: 0.82-1.77 ng/dl)	Laboratory	LOINC	3024-7	Thyroxine (T4) free [Mass/volume] in Serum or Plasma
		significantly elevated TSH (lack of feedback)	Laboratory	LOINC	3016-3	Thyrotropin [Units/volume] in Serum or Plasma
	Autoimmune thyroiditis	Autoimmune thyroiditis	Diagnosis	ICD 10-GM	E06.3	Thyroiditis
		small, inhomogeneous, echo-attenuated thyroid gland	Findings	HPO	HP:0005990	Thyroid hypoplasia: Developmental hypoplasia of the thyroid gland.
		decreased values for fT3 (laboratory-dependent, standard values UK F: 2.21-4.43 pg/ml)	Laboratory	LOINC	3051-0	Triiodothyronine (T3) Free [Mass/volume] in Serum or Plasma
		decreased values for fT4 (laboratory-dependent, standard values UK F: 0.82-1.77 ng/dl)	Laboratory	LOINC	3024-7	Thyroxine (T4) free [Mass/volume] in Serum or Plasma
		significantly elevated TSH (lack of feedback)	Laboratory	LOINC	3016-3	Thyrotropin [Units/volume] in Serum or Plasma
		Abnormal thyroid autoantibodies: thyroid peroxidase antibodies (TPO)	Findings	HPO	HP:0025379	Anti-thyroid peroxidase antibody positivity: The presence of autoantibodies (immunoglobulins) in the serum that react against thyroid peroxidase.
		Abnormal thyroid autoantibodies: thyroglobin antibody	Findings	HPO	HP:0032069	Anti-thyroglobulin antibody positivity: The presence of autoantibodies (immunoglobulins) in the serum that react to thyroglobulin.
	Secondary hypothyroidism: originating from the anterior pituitary lobe (HVL)	Secondary hypothyroidism: originating from the anterior pituitary lobe (HVL)	Diagnosis	ICD 10-GM	E03.-	Other hypothyroidism
		Condition after surgery of the anterior pituitary lobe	Diagnosis	ICD-10-GM	E03.-	Other hypothyroidism
		Condition after radiotherapy of the anterior lobe of the pituitary gland	Diagnosis	ICD-10-GM	E03.-	Other hypothyroidism
		Adenoma of the anterior pituitary gland	Diagnosis	ICD-10-GM	T38.8	Other and unspecified hormones and synthetic substitutes Incl.: Anterior pituitary hormones [adenohypophyseal hormones]
		Sarcoidosis	Diagnosis	ICD-10-GM	D86.-	Sarcoidosis
		necrosis, e.g. in Sheehan syndrome	Diagnosis	ICD-10-GM	E23.0	Hypopituitarism Incl.: Fertile eunuchoidism Hypogonadotropic hypogonadism Pituitary cachexia Pituitary short stature Pituitary insufficiency N/A Pituitary necrosis (postpartum) Idiopathic deficiency of somatotropin [growth hormone] Isolated deficiency of: ACTH Isolated deficiency of: gonadotropin Isolated deficiency of: pituitary hormone Isolated deficiency of: prolactin Isolated deficiency of: s…
		Fatigue	Symptom	HPO	HP:0012378	fatigue: A subjective feeling of tiredness characterized by a lack of energy and motivation.
		Weight gain	Symptom	HPO	HP:0004324	Increased body weight: Abnormally increased body weight.
		Reduced ability to concentrate	Symptom	HPO	HP:0031987	Diminished ability to concentrate: Being unable to focus one's attention or mental effort on a particular object or activity.
		Depression	Symptom	HPO	HP:0000716	Depression: Frequent feelings of being down, miserable, and/or hopeless; difficulty recovering from such moods; pessimism about the future; pervasive shame; feeling of inferior self-worth; thoughts of suicide and suicidal behavior.
		Constipation	Symptom	HPO	HP:0002019	Constipation: Infrequent or difficult evacuation of feces.
		Myxedema	Symptom	HPO	HP:0200028	Pretibial myxedema: A diffuse, non-pitting edema and thickening of the skin usually on the anterior aspect of the lower legs spreading to the dorsum of the feet.
		rarely pericardial effusion	Symptom	HPO	HP:0001698	Pericardial effusion: Accumulation of fluid within the pericardium.
		Dry skin	Symptom	HPO	HP:0000958	Dry skin: Skin characterized by the lack of natural or normal moisture.
		Increased sensation of cold/reduced body temperature	Symptom	HPO	HP:0033850	Coldness: Relative coldness of a body part to palpitation, often acccompanied by feelings of coldness.
		Bradycardia	Symptom	HPO	HP:0001662	Bradycardia: A slower than normal heart rate (in adults, slower than 60 beats per minute).
		Hyperlipoproteinemia	Symptom	HPO	HP:0010980	Hyperlipoproteinemia: An abnormal increase in the level of lipoprotein cholesterol in the blood.
		Hyporeflexia	Symptom	HPO	HP:0001265	Hyporeflexia: Reduction of neurologic reflexes such as the knee-jerk reaction.
		lower(er) blood pressure	Symptom	HPO	HP:0002615	Hypotension: Low Blood Pressure, vascular hypotension.
		Cycle disorders	Symptom	HPO	HP:0000140	Abnormality of the menstrual cycle: An abnormality of the ovulation cycle.
		Gynecomastia possible in men	Symptom	HPO	HP:0000771	Gynecomastia: Abnormal development of large mammary glands in males resulting in breast enlargement.
		cMRI-> pituitary gland	Procedure	OPS	3-800	Native magnetic resonance imaging of the skull
		decreased values for fT3 (laboratory-dependent, standard values UK F: 2.21-4.43 pg/ml)	Laboratory	LOINC	3051-0	Triiodothyronine (T3) Free [Mass/volume] in Serum or Plasma
		decreased values for fT4 (laboratory-dependent, standard values UK F: 0.82-1.77 ng/dl)	Laboratory	LOINC	3024-7	Thyroxine (T4) free [Mass/volume] in Serum or Plasma
		absent/decreased TSH as a cause of thyroid metabolic disorder	Laboratory	LOINC	3016-3	Thyrotropin [Units/volume] in Serum or Plasma
	Tertiary hypothyroidism: originating from the hypothalamus	Tertiary hypothyroidism: originating from the hypothalamus	Diagnosis	ICD 10-GM	E23.0	Hypopituitarism
		Fatigue	Symptom	HPO	HP:0012378	fatigue: A subjective feeling of tiredness characterized by a lack of energy and motivation.
		Weight gain	Symptom	HPO	HP:0004324	Increased body weight: Abnormally increased body weight.
		Reduced ability to concentrate	Symptom	HPO	HP:0031987	Diminished ability to concentrate: Being unable to focus one's attention or mental effort on a particular object or activity.
		Depression	Symptom	HPO	HP:0000716	Depression: Frequent feelings of being down, miserable, and/or hopeless; difficulty recovering from such moods; pessimism about the future; pervasive shame; feeling of inferior self-worth; thoughts of suicide and suicidal behavior.
		Constipation	Symptom	HPO	HP:0002019	Constipation: Infrequent or difficult evacuation of feces.
		Myxedema	Symptom	HPO	HP:0011356	Regional abnormality of skin: An abnormality of the skin that is restricted to a particular body region.
		rarely pericardial effusion	Symptom	HPO	HP:0001698	Pericardial effusion: Accumulation of fluid within the pericardium.
		Dry skin	Symptom	HPO	HP:0000958	Dry skin: Skin characterized by the lack of natural or normal moisture.
		increased sensation of cold	Symptom	HPO	HP:0033850	Coldness: Relative coldness of a body part to palpitation, often acccompanied by feelings of coldness.
		Freezing	Symptom	HPO	HP:0033850	Coldness: Relative coldness of a body part to palpitation, often acccompanied by feelings of coldness.
		reduced body temperature	Symptom	HPO	HP:0004370	Abnormality of temperature regulation: An abnormality of temperature homeostasis.
		Bradycardia	Symptom	HPO	HP:0001662	Bradycardia: A slower than normal heart rate (in adults, slower than 60 beats per minute).
		Hyperlipoproteinemia	Symptom	HPO	HP:0010980	Hyperlipoproteinemia: An abnormal increase in the level of lipoprotein cholesterol in the blood.
		Hyporeflexia	Symptom	HPO	HP:0001265	Hyporeflexia: Reduction of neurologic reflexes such as the knee-jerk reaction.
		lower(er) blood pressure	Symptom	HPO	HP:0002615	Hypotension: Low Blood Pressure, vascular hypotension.
		Cycle disorders	Symptom	HPO	HP:0000140	Abnormality of the menstrual cycle: An abnormality of the ovulation cycle.
		Gynecomastia possible in men	Symptom	HPO	HP:0000771	Gynecomastia: Abnormal development of large mammary glands in males resulting in breast enlargement.
		cMRI	Procedure	OPS	3-800	Native magnetic resonance imaging of the skull
		Function tests	Procedure	OPS	1-79*	Physiologische Funktionstests
		decreased values for fT3 (laboratory-dependent, standard values UK F: 2.21-4.43 pg/ml)	Laboratory	LOINC	3051-0	Triiodothyronine (T3) Free [Mass/volume] in Serum or Plasma
		decreased values for fT4 (laboratory-dependent, standard values UK F: 0.82-1.77 ng/dl)	Laboratory	LOINC	3024-7	Thyroxine (T4) free [Mass/volume] in Serum or Plasma
		decreased TSH	Laboratory	LOINC	3016-3	Thyrotropin [Units/volume] in Serum or Plasma

## Sheet: Demographic Info
Demographic elements
administrative gender
date of birth
age at the diagnosis
postal code
